# Supplementary material for: Suicide and Drug Overdose Mortality Among Washington State Workers: A Stratified Analysis by Industry, Occupation, Sex, and Race/Ethnicity, 2014–2023
Source: Int J Environ Res Public Health. 2026 May 25;23(6):699. doi: 10.3390/ijerph23060699 (PMC13299445; doi:10.3390/ijerph23060699)
Supplement: Supplementary file 1 [file ijerph-23-00699-s001.zip]

Archive with 1 entries (1 files):
- Supplemental Tables Final.xlsx
