# Supplementary material for: Suicide and Drug Overdose Mortality Among Washington State Workers: A Stratified Analysis by Industry, Occupation, Sex, and Race/Ethnicity, 2014–2023
Source: Int J Environ Res Public Health. 2026 May 25;23(6):699. doi: 10.3390/ijerph23060699 (PMC13299445; doi:10.3390/ijerph23060699)
Supplement: Supplementary file 1 [file ijerph-23-00699-s001.zip › Supplemental Tables Final.xlsx]

## Sheet: Table S1
Table S1. Age-adjusted suicide rates among female workers in Washington State stratified by occupation group and race/ethnicity, 2014–2023.
	American Indian/Alaskan Native (AI/AN) Females					Asian/Pacific Islander (API) Females					Black Females					Hispanic Females					White Females
Occupation group	No. suicides	Rate per 100,000 AI/AN female workers (95% CI), specific occupation group	Rate per 100,000 AI/AN female workers (95% CI), all workers combined	Rate Ratio (95% CI)		No. suicides	Rate per 100,000 API female workers (95% CI), specific occupation group	Rate per 100,000 API female workers (95% CI), all workers combined	Rate Ratio (95% CI)		No. suicides	Rate per 100,000 black female workers (95% CI), specific occupation group	Rate per 100,000 black female workers (95% CI), all workers combined	Rate Ratio (95% CI)		No. suicides	Rate per 100,000 hispanic female workers (95% CI), specific occupation group	Rate per 100,000 hispanic female workers (95% CI), all workers combined	Rate Ratio (95% CI)		No. suicides	Rate per 100,000 white female workers (95% CI), specific occupation group	Rate per 100,000 white female workers (95% CI), all workers combined	Rate Ratio (95% CI)
Architecture & Engineering	0	S	28.8 (21.6, 38.5)	S		<10	S	6.3 (5.2, 7.5)	S		0	S	7.6 (5.7, 10.1)	S		0	S	4.6 (3.7, 5.7)	S		<10	S	10.4 (9.9, 11)	S
Arts, Design, Entertainment, Sports & Media	<10	S	28.8 (21.6, 38.5)	S		<10	S	6.3 (5.2, 7.5)	S		<10	S	7.6 (5.7, 10.1)	S		<10	S	4.6 (3.7, 5.7)	S		66	18.6 (14.5, 23.8)	10.4 (9.9, 11)	1.78 (1.38, 2.3)
Building & Grounds Cleaning & Maintenance	<10	S	28.8 (21.6, 38.5)	S		<10	S	6.3 (5.2, 7.5)	S		<10	S	7.6 (5.7, 10.1)	S		<10	S	4.6 (3.7, 5.7)	S		36	12.7 (9, 18.1)	10.4 (9.9, 11)	1.22 (0.86, 1.74)
Business & Financial Operations	<10	S	28.8 (21.6, 38.5)	S		10	S	6.3 (5.2, 7.5)	S		<10	S	7.6 (5.7, 10.1)	S		<10	S	4.6 (3.7, 5.7)	S		68	7 (5.5, 9)	10.4 (9.9, 11)	0.67 (0.52, 0.86)
Community & Social Services	0	S	28.8 (21.6, 38.5)	S		<10	S	6.3 (5.2, 7.5)	S		10	S	7.6 (5.7, 10.1)	S		<10	S	4.6 (3.7, 5.7)	S		41	13.3 (9.5, 18.6)	10.4 (9.9, 11)	1.27 (0.9, 1.79)
Computer & Mathematical	0	S	28.8 (21.6, 38.5)	S		<10	S	6.3 (5.2, 7.5)	S		0	S	7.6 (5.7, 10.1)	S		0	S	4.6 (3.7, 5.7)	S		22	8.6 (5.4, 13.7)	10.4 (9.9, 11)	0.83 (0.52, 1.32)
Construction & Extraction	<10	S	28.8 (21.6, 38.5)	S		0	S	6.3 (5.2, 7.5)	S		<10	S	7.6 (5.7, 10.1)	S		<10	S	4.6 (3.7, 5.7)	S		12	S	10.4 (9.9, 11)	S
Education, Training, & Library	<10	S	28.8 (21.6, 38.5)	S		<10	S	6.3 (5.2, 7.5)	S		<10	S	7.6 (5.7, 10.1)	S		<10	S	4.6 (3.7, 5.7)	S		77	5.6 (4.4, 7.1)	10.4 (9.9, 11)	0.54 (0.42, 0.69)
Farming, Fishing, & Forestry	0	S	28.8 (21.6, 38.5)	S		0	S	6.3 (5.2, 7.5)	S		0	S	7.6 (5.7, 10.1)	S		<10	S	4.6 (3.7, 5.7)	S		<10	S	10.4 (9.9, 11)	S
Food Preparation & Serving	<10	S	28.8 (21.6, 38.5)	S		<10	S	6.3 (5.2, 7.5)	S		<10	S	7.6 (5.7, 10.1)	S		12	S	4.6 (3.7, 5.7)	S		96	16.8 (13.5, 21)	10.4 (9.9, 11)	1.62 (1.29, 2.03)
Healthcare & Technical	<10	S	28.8 (21.6, 38.5)	S		12	S	6.3 (5.2, 7.5)	S		<10	S	7.6 (5.7, 10.1)	S		<10	S	4.6 (3.7, 5.7)	S		115	10 (8.2, 12.3)	10.4 (9.9, 11)	0.96 (0.78, 1.19)
Healthcare Support	<10	S	28.8 (21.6, 38.5)	S		<10	S	6.3 (5.2, 7.5)	S		<10	S	7.6 (5.7, 10.1)	S		10	S	4.6 (3.7, 5.7)	S		98	16.8 (13.7, 20.6)	10.4 (9.9, 11)	1.61 (1.3, 1.98)
Installation, Maintenance, & Repair	<10	S	28.8 (21.6, 38.5)	S		0	S	6.3 (5.2, 7.5)	S		<10	S	7.6 (5.7, 10.1)	S		<10	S	4.6 (3.7, 5.7)	S		13	S	10.4 (9.9, 11)	S
Legal	<10	S	28.8 (21.6, 38.5)	S		<10	S	6.3 (5.2, 7.5)	S		0	S	7.6 (5.7, 10.1)	S		<10	S	4.6 (3.7, 5.7)	S		19	12 (6.7, 21.6)	10.4 (9.9, 11)	1.15 (0.64, 2.08)
Life, Physical, & Social Science	<10	S	28.8 (21.6, 38.5)	S		<10	S	6.3 (5.2, 7.5)	S		<10	S	7.6 (5.7, 10.1)	S		<10	S	4.6 (3.7, 5.7)	S		19	12.4 (7.6, 20.3)	10.4 (9.9, 11)	1.19 (0.72, 1.95)
Management	<10	S	28.8 (21.6, 38.5)	S		15	S	6.3 (5.2, 7.5)	S		<10	S	7.6 (5.7, 10.1)	S		<10	S	4.6 (3.7, 5.7)	S		107	8.2 (6.5, 10.3)	10.4 (9.9, 11)	0.78 (0.62, 0.99)
Office & Administrative Support	<10	S	28.8 (21.6, 38.5)	S		21	9 (5.7, 14.2)	6.3 (5.2, 7.5)	1.43 (0.87, 2.34)		<10	S	7.6 (5.7, 10.1)	S		<10	S	4.6 (3.7, 5.7)	S		192	8.3 (7.2, 9.7)	10.4 (9.9, 11)	0.8 (0.68, 0.93)
Personal Care & Service	<10	S	28.8 (21.6, 38.5)	S		14	S	6.3 (5.2, 7.5)	S		<10	S	7.6 (5.7, 10.1)	S		11	S	4.6 (3.7, 5.7)	S		114	19.1 (15.8, 23.1)	10.4 (9.9, 11)	1.83 (1.5, 2.23)
Production	<10	S	28.8 (21.6, 38.5)	S		<10	S	6.3 (5.2, 7.5)	S		<10	S	7.6 (5.7, 10.1)	S		<10	S	4.6 (3.7, 5.7)	S		29	10.4 (7.1, 15.3)	10.4 (9.9, 11)	1 (0.68, 1.48)
Protective Service	<10	S	28.8 (21.6, 38.5)	S		0	S	6.3 (5.2, 7.5)	S		<10	S	7.6 (5.7, 10.1)	S		<10	S	4.6 (3.7, 5.7)	S		15	S	10.4 (9.9, 11)	S
Sales & Related	<10	S	28.8 (21.6, 38.5)	S		<10	S	6.3 (5.2, 7.5)	S		<10	S	7.6 (5.7, 10.1)	S		13	S	4.6 (3.7, 5.7)	S		150	11.7 (9.9, 13.8)	10.4 (9.9, 11)	1.12 (0.94, 1.33)
Transportation & Material Moving	<10	S	28.8 (21.6, 38.5)	S		<10	S	6.3 (5.2, 7.5)	S		<10	S	7.6 (5.7, 10.1)	S		<10	S	4.6 (3.7, 5.7)	S		51	13.2 (9.9, 17.7)	10.4 (9.9, 11)	1.27 (0.94, 1.71)
S= Suppressed due to RSE > 25%

## Sheet: Table S2
Table S2. Age-adjusted drug overdose rates among female workers in Washington State stratified by occupation group and race/ethnicity, 2014–2023.
	American Indian/Alaskan Native (AI/AN) Females					Asian/Pacific Islander (API) Females					Black Females					Hispanic Females					White Females
Occupation group	No. drug overdoses	Rate per 100,000 AI/AN female workers (95% CI), specific occupation group	Rate per 100,000 AI/AN female workers (95% CI), all workers combined	Rate Ratio (95% CI)		No. drug overdoses	Rate per 100,000 API female workers (95% CI), specific occupation group	Rate per 100,000 API female workers (95% CI), all workers combined	Rate Ratio (95% CI)		No. drug overdoses	Rate per 100,000 black female workers (95% CI), specific occupation group	Rate per 100,000 black female workers (95% CI), all workers combined	Rate Ratio (95% CI)		No. drug overdoses	Rate per 100,000 hispanic female workers (95% CI), specific occupation group	Rate per 100,000 hispanic female workers (95% CI), all workers combined	Rate Ratio (95% CI)		No. drug overdoses	Rate per 100,000 white female workers (95% CI), specific occupation group	Rate per 100,000 white female workers (95% CI), all workers combined	Rate Ratio (95% CI)
Architecture & Engineering	0	S	106.6 (91.6, 124.2)	S		0	S	4 (3.2, 5)	S		0	S	27 (23.1, 31.5)	S		<10	S	8.2 (7, 9.6)	S		10	S	18.2 (17.5, 19)	S
Arts, Design, Entertainment, Sports & Media	<10	S	106.6 (91.6, 124.2)	S		<10	S	4 (3.2, 5)	S		<10	S	27 (23.1, 31.5)	S		<10	S	8.2 (7, 9.6)	S		78	21.9 (17.5, 27.5)	18.2 (17.5, 19)	1.2 (0.95, 1.52)
Building & Grounds Cleaning & Maintenance	15	S	106.6 (91.6, 124.2)	S		<10	S	4 (3.2, 5)	S		<10	S	27 (23.1, 31.5)	S		12	S	8.2 (7, 9.6)	S		103	36.3 (29.7, 44.5)	18.2 (17.5, 19)	1.99 (1.62, 2.45)
Business & Financial Operations	<10	S	106.6 (91.6, 124.2)	S		<10	S	4 (3.2, 5)	S		<10	S	27 (23.1, 31.5)	S		<10	S	8.2 (7, 9.6)	S		72	7.4 (5.8, 9.3)	18.2 (17.5, 19)	0.4 (0.32, 0.51)
Community & Social Services	<10	S	106.6 (91.6, 124.2)	S		0	S	4 (3.2, 5)	S		<10	S	27 (23.1, 31.5)	S		<10	S	8.2 (7, 9.6)	S		57	18.5 (13.9, 24.6)	18.2 (17.5, 19)	1.01 (0.76, 1.35)
Computer & Mathematical	0	S	106.6 (91.6, 124.2)	S		<10	S	4 (3.2, 5)	S		<10	S	27 (23.1, 31.5)	S		<10	S	8.2 (7, 9.6)	S		27	10.3 (6.8, 15.5)	18.2 (17.5, 19)	0.56 (0.37, 0.85)
Construction & Extraction	<10	S	106.6 (91.6, 124.2)	S		<10	S	4 (3.2, 5)	S		<10	S	27 (23.1, 31.5)	S		<10	S	8.2 (7, 9.6)	S		41	63.9 (46.1, 88.7)	18.2 (17.5, 19)	3.5 (2.52, 4.88)
Education, Training, & Library	<10	S	106.6 (91.6, 124.2)	S		<10	S	4 (3.2, 5)	S		<10	S	27 (23.1, 31.5)	S		<10	S	8.2 (7, 9.6)	S		69	4.9 (3.8, 6.3)	18.2 (17.5, 19)	0.27 (0.21, 0.35)
Farming, Fishing, & Forestry	13	S	106.6 (91.6, 124.2)	S		0	S	4 (3.2, 5)	S		0	S	27 (23.1, 31.5)	S		<10	S	8.2 (7, 9.6)	S		<10	S	18.2 (17.5, 19)	S
Food Preparation & Serving	18	173.8 (100.5, 300.5)	106.6 (91.6, 124.2)	1.63 (0.92, 2.88)		11	S	4 (3.2, 5)	S		14	S	27 (23.1, 31.5)	S		17	S	8.2 (7, 9.6)	S		294	53.3 (47, 60.3)	18.2 (17.5, 19)	2.92 (2.56, 3.33)
Healthcare & Technical	<10	S	106.6 (91.6, 124.2)	S		<10	S	4 (3.2, 5)	S		<10	S	27 (23.1, 31.5)	S		<10	S	8.2 (7, 9.6)	S		164	14.6 (12.3, 17.3)	18.2 (17.5, 19)	0.8 (0.67, 0.96)
Healthcare Support	12	S	106.6 (91.6, 124.2)	S		<10	S	4 (3.2, 5)	S		26	29.6 (19.5, 44.9)	27 (23.1, 31.5)	1.1 (0.7, 1.71)		14	S	8.2 (7, 9.6)	S		228	39.2 (34.3, 44.8)	18.2 (17.5, 19)	2.15 (1.87, 2.47)
Installation, Maintenance, & Repair	<10	S	106.6 (91.6, 124.2)	S		0	S	4 (3.2, 5)	S		0	S	27 (23.1, 31.5)	S		0	S	8.2 (7, 9.6)	S		13	S	18.2 (17.5, 19)	S
Legal	<10	S	106.6 (91.6, 124.2)	S		<10	S	4 (3.2, 5)	S		<10	S	27 (23.1, 31.5)	S		0	S	8.2 (7, 9.6)	S		12	S	18.2 (17.5, 19)	S
Life, Physical, & Social Science	<10	S	106.6 (91.6, 124.2)	S		<10	S	4 (3.2, 5)	S		<10	S	27 (23.1, 31.5)	S		0	S	8.2 (7, 9.6)	S		12	S	18.2 (17.5, 19)	S
Management	<10	S	106.6 (91.6, 124.2)	S		<10	S	4 (3.2, 5)	S		16	S	27 (23.1, 31.5)	S		<10	S	8.2 (7, 9.6)	S		123	8.2 (6.8, 10)	18.2 (17.5, 19)	0.45 (0.37, 0.55)
Office & Administrative Support	20	61.7 (38.3, 99.4)	106.6 (91.6, 124.2)	0.58 (0.35, 0.95)		12	S	4 (3.2, 5)	S		29	28.6 (19.4, 42.1)	27 (23.1, 31.5)	1.06 (0.7, 1.61)		25	9.3 (6, 14.5)	8.2 (7, 9.6)	1.13 (0.71, 1.81)		363	16 (14.4, 17.8)	18.2 (17.5, 19)	0.88 (0.78, 0.98)
Personal Care & Service	24	269.2 (169, 428.8)	106.6 (91.6, 124.2)	2.52 (1.55, 4.12)		<10	S	4 (3.2, 5)	S		20	56.1 (34.1, 92.3)	27 (23.1, 31.5)	2.08 (1.23, 3.5)		25	23.4 (15.1, 36.2)	8.2 (7, 9.6)	2.85 (1.79, 4.54)		214	36.5 (31.8, 41.9)	18.2 (17.5, 19)	2 (1.73, 2.31)
Production	<10	S	106.6 (91.6, 124.2)	S		<10	S	4 (3.2, 5)	S		<10	S	27 (23.1, 31.5)	S		<10	S	8.2 (7, 9.6)	S		66	24.1 (18.7, 31.1)	18.2 (17.5, 19)	1.32 (1.02, 1.71)
Protective Service	<10	S	106.6 (91.6, 124.2)	S		<10	S	4 (3.2, 5)	S		<10	S	27 (23.1, 31.5)	S		<10	S	8.2 (7, 9.6)	S		21	16.9 (10.6, 26.9)	18.2 (17.5, 19)	0.93 (0.58, 1.48)
Sales & Related	17	S	106.6 (91.6, 124.2)	S		<10	S	4 (3.2, 5)	S		16	S	27 (23.1, 31.5)	S		30	17.4 (10.9, 27.7)	8.2 (7, 9.6)	2.11 (1.29, 3.47)		279	22.3 (19.8, 25.2)	18.2 (17.5, 19)	1.22 (1.08, 1.39)
Transportation & Material Moving	10	S	106.6 (91.6, 124.2)	S		<10	S	4 (3.2, 5)	S		<10	S	27 (23.1, 31.5)	S		11	S	8.2 (7, 9.6)	S		112	29.4 (24.2, 35.7)	18.2 (17.5, 19)	1.61 (1.32, 1.96)
S= Suppressed due to RSE > 25%

## Sheet: Table S3
Table S3. Age-adjusted suicide rates among male workers in Washington State stratified by occupation group and race/ethnicity, 2014–2023.
	American Indian/Alaskan Native (AI/AN) Males					Asian/Pacific Islander (API) Males					Black Males					Hispanic Males					White Males
Occupation group	No. suicides	Rate per 100,000 AI/AN male workers (95% CI), specific occupation group	Rate per 100,000 AI/AN male workers (95% CI), all workers combined	Rate Ratio (95% CI)		No. suicides	Rate per 100,000 API male workers (95% CI), specific occupation group	Rate per 100,000 API male workers (95% CI), all workers combined	Rate Ratio (95% CI)		No. suicides	Rate per 100,000 black male workers (95% CI), specific occupation group	Rate per 100,000 black male workers (95% CI), all workers combined	Rate Ratio (95% CI)		No. suicides	Rate per 100,000 hispanic male workers (95% CI), specific occupation group	Rate per 100,000 hispanic male workers (95% CI), all workers combined	Rate Ratio (95% CI)		No. suicides	Rate per 100,000 white male workers (95% CI), specific occupation group	Rate per 100,000 white male workers (95% CI), all workers combined	Rate Ratio (95% CI)
Architecture & Engineering	<10	S	77.2 (64.8, 91.9)	S		13	S	14.5 (12.9, 16.4)	S		<10	S	24.6 (21.3, 28.5)	S		<10	S	17.9 (16.3, 19.7)	S		163	25.4 (21.6, 29.9)	34 (32.9, 35)	0.75 (0.63, 0.88)
Arts, Design, Entertainment, Sports & Media	<10	S	77.2 (64.8, 91.9)	S		<10	S	14.5 (12.9, 16.4)	S		<10	S	24.6 (21.3, 28.5)	S		17	S	17.9 (16.3, 19.7)	S		150	47.1 (40, 55.4)	34 (32.9, 35)	1.39 (1.17, 1.64)
Building & Grounds Cleaning & Maintenance	<10	S	77.2 (64.8, 91.9)	S		<10	S	14.5 (12.9, 16.4)	S		<10	S	24.6 (21.3, 28.5)	S		29	14.3 (9.7, 21.1)	17.9 (16.3, 19.7)	0.8 (0.53, 1.19)		158	37 (31.4, 43.6)	34 (32.9, 35)	1.09 (0.92, 1.29)
Business & Financial Operations	0	S	77.2 (64.8, 91.9)	S		<10	S	14.5 (12.9, 16.4)	S		<10	S	24.6 (21.3, 28.5)	S		<10	S	17.9 (16.3, 19.7)	S		105	15.9 (12.8, 19.7)	34 (32.9, 35)	0.47 (0.38, 0.58)
Community & Social Services	0	S	77.2 (64.8, 91.9)	S		<10	S	14.5 (12.9, 16.4)	S		<10	S	24.6 (21.3, 28.5)	S		<10	S	17.9 (16.3, 19.7)	S		29	18.2 (12.4, 26.8)	34 (32.9, 35)	0.54 (0.36, 0.79)
Computer & Mathematical	<10	S	77.2 (64.8, 91.9)	S		27	5.9 (3.7, 9.4)	14.5 (12.9, 16.4)	0.41 (0.25, 0.66)		<10	S	24.6 (21.3, 28.5)	S		<10	S	17.9 (16.3, 19.7)	S		214	24.5 (21.1, 28.3)	34 (32.9, 35)	0.72 (0.62, 0.84)
Construction & Extraction	25	131.6 (84.7, 204.4)	77.2 (64.8, 91.9)	1.71 (1.06, 2.74)		33	66.8 (45.8, 97.6)	14.5 (12.9, 16.4)	4.59 (3.09, 6.83)		33	72.8 (50.4, 105.2)	24.6 (21.3, 28.5)	2.96 (1.99, 4.39)		108	27 (21.6, 33.7)	17.9 (16.3, 19.7)	1.5 (1.18, 1.91)		903	67.4 (63, 72.2)	34 (32.9, 35)	1.99 (1.84, 2.14)
Education, Training, & Library	<10	S	77.2 (64.8, 91.9)	S		<10	S	14.5 (12.9, 16.4)	S		0	S	24.6 (21.3, 28.5)	S		<10	S	17.9 (16.3, 19.7)	S		59	12.3 (9.4, 16)	34 (32.9, 35)	0.36 (0.28, 0.47)
Farming, Fishing, & Forestry	18	119.2 (71.1, 199.7)	77.2 (64.8, 91.9)	1.54 (0.9, 2.66)		<10	S	14.5 (12.9, 16.4)	S		<10	S	24.6 (21.3, 28.5)	S		52	18 (13.5, 23.9)	17.9 (16.3, 19.7)	1 (0.74, 1.36)		93	72.8 (58.5, 90.6)	34 (32.9, 35)	2.14 (1.72, 2.67)
Food Preparation & Serving	<10	S	77.2 (64.8, 91.9)	S		22	22.5 (14.1, 35.9)	14.5 (12.9, 16.4)	1.55 (0.96, 2.5)		17	S	24.6 (21.3, 28.5)	S		29	11.9 (7.6, 18.7)	17.9 (16.3, 19.7)	0.67 (0.42, 1.05)		197	49.5 (41.6, 58.9)	34 (32.9, 35)	1.46 (1.22, 1.74)
Healthcare & Technical	<10	S	77.2 (64.8, 91.9)	S		10	S	14.5 (12.9, 16.4)	S		<10	S	24.6 (21.3, 28.5)	S		<10	S	17.9 (16.3, 19.7)	S		106	29.6 (23.6, 37)	34 (32.9, 35)	0.87 (0.69, 1.09)
Healthcare Support	<10	S	77.2 (64.8, 91.9)	S		<10	S	14.5 (12.9, 16.4)	S		<10	S	24.6 (21.3, 28.5)	S		<10	S	17.9 (16.3, 19.7)	S		31	31.1 (21.4, 45.1)	34 (32.9, 35)	0.92 (0.63, 1.33)
Installation, Maintenance, & Repair	<10	S	77.2 (64.8, 91.9)	S		19	27.6 (17, 45)	14.5 (12.9, 16.4)	1.9 (1.15, 3.14)		<10	S	24.6 (21.3, 28.5)	S		26	21.3 (13.8, 33)	17.9 (16.3, 19.7)	1.19 (0.76, 1.86)		402	47.9 (43.3, 53.1)	34 (32.9, 35)	1.41 (1.27, 1.57)
Legal	0	S	77.2 (64.8, 91.9)	S		<10	S	14.5 (12.9, 16.4)	S		0	S	24.6 (21.3, 28.5)	S		0	S	17.9 (16.3, 19.7)	S		26	18.4 (12.1, 27.8)	34 (32.9, 35)	0.54 (0.36, 0.82)
Life, Physical, & Social Science	<10	S	77.2 (64.8, 91.9)	S		<10	S	14.5 (12.9, 16.4)	S		<10	S	24.6 (21.3, 28.5)	S		<10	S	17.9 (16.3, 19.7)	S		57	33.9 (25.6, 44.9)	34 (32.9, 35)	1 (0.75, 1.32)
Management	<10	S	77.2 (64.8, 91.9)	S		22	9.5 (5.9, 15.2)	14.5 (12.9, 16.4)	0.65 (0.4, 1.06)		15	S	24.6 (21.3, 28.5)	S		27	16 (10.5, 24.5)	17.9 (16.3, 19.7)	0.89 (0.58, 1.38)		458	23.1 (20.6, 26)	34 (32.9, 35)	0.68 (0.6, 0.77)
Office & Administrative Support	<10	S	77.2 (64.8, 91.9)	S		16	S	14.5 (12.9, 16.4)	S		20	24.8 (15.2, 40.5)	24.6 (21.3, 28.5)	1.01 (0.61, 1.68)		15	S	17.9 (16.3, 19.7)	S		192	25.8 (22.3, 29.8)	34 (32.9, 35)	0.76 (0.65, 0.88)
Personal Care & Service	<10	S	77.2 (64.8, 91.9)	S		<10	S	14.5 (12.9, 16.4)	S		<10	S	24.6 (21.3, 28.5)	S		<10	S	17.9 (16.3, 19.7)	S		73	54.6 (42.8, 69.7)	34 (32.9, 35)	1.61 (1.26, 2.06)
Production	<10	S	77.2 (64.8, 91.9)	S		21	15.2 (9.4, 24.4)	14.5 (12.9, 16.4)	1.04 (0.64, 1.7)		11	S	24.6 (21.3, 28.5)	S		23	11.6 (7.4, 18.2)	17.9 (16.3, 19.7)	0.65 (0.41, 1.03)		344	37.4 (33.5, 41.7)	34 (32.9, 35)	1.1 (0.98, 1.23)
Protective Service	10	S	77.2 (64.8, 91.9)	S		<10	S	14.5 (12.9, 16.4)	S		10	S	24.6 (21.3, 28.5)	S		17	S	17.9 (16.3, 19.7)	S		134	33 (27.8, 39.3)	34 (32.9, 35)	0.97 (0.82, 1.16)
Sales & Related	<10	S	77.2 (64.8, 91.9)	S		27	18.7 (12.4, 28)	14.5 (12.9, 16.4)	1.28 (0.84, 1.96)		16	S	24.6 (21.3, 28.5)	S		27	16.9 (10.8, 26.4)	17.9 (16.3, 19.7)	0.94 (0.59, 1.49)		342	27.5 (24.6, 30.6)	34 (32.9, 35)	0.81 (0.72, 0.91)
Transportation & Material Moving	20	102.3 (62.5, 167.3)	77.2 (64.8, 91.9)	1.33 (0.79, 2.23)		39	24.5 (17.6, 34.1)	14.5 (12.9, 16.4)	1.69 (1.19, 2.4)		35	21.2 (14.9, 30.1)	24.6 (21.3, 28.5)	0.86 (0.59, 1.26)		75	21.5 (16.9, 27.5)	17.9 (16.3, 19.7)	1.2 (0.93, 1.56)		550	40.3 (36.9, 44)	34 (32.9, 35)	1.19 (1.08, 1.3)
S= Suppressed due to RSE > 25%

## Sheet: Table S4
Table S4. Age-adjusted drug overdose rates among male workers in Washington State stratified by occupation group and race/ethnicity, 2014–2023.
	American Indian/Alaskan Native (AI/AN) Males					Asian/Pacific Islander (API) Males					Black Males					Hispanic Males					White Males
Occupation group	No. drug overdoses	Rate per 100,000 AI/AN male workers (95% CI), specific occupation group	Rate per 100,000 AI/AN male workers (95% CI), all workers combined	Rate Ratio (95% CI)		No. drug overdoses	Rate per 100,000 API male workers (95% CI), specific occupation group	Rate per 100,000 API male workers (95% CI), all workers combined	Rate Ratio (95% CI)		No. drug overdoses	Rate per 100,000 black male workers (95% CI), specific occupation group	Rate per 100,000 black male workers (95% CI), all workers combined	Rate Ratio (95% CI)		No. drug overdoses	Rate per 100,000 hispanic male workers (95% CI), specific occupation group	Rate per 100,000 hispanic male workers (95% CI), all workers combined	Rate Ratio (95% CI)		No. drug overdoses	Rate per 100,000 white male workers (95% CI), specific occupation group	Rate per 100,000 white male workers (95% CI), all workers combined	Rate Ratio (95% CI)
Architecture & Engineering	<10	S	191.1 (169.8, 215)	S		<10	S	11.5 (10.1, 13.1)	S		<10	S	77.8 (71.4, 84.7)	S		<10	S	31.3 (29.1, 33.7)	S		81	12.2 (9.7, 15.4)	40.2 (39.1, 41.4)	0.3 (0.24, 0.38)
Arts, Design, Entertainment, Sports & Media	<10	S	191.1 (169.8, 215)	S		<10	S	11.5 (10.1, 13.1)	S		42	372.8 (259.5, 535.6)	77.8 (71.4, 84.7)	4.79 (3.3, 6.96)		21	75.3 (44.9, 126.3)	31.3 (29.1, 33.7)	2.41 (1.43, 4.05)		174	54.9 (47.1, 63.9)	40.2 (39.1, 41.4)	1.36 (1.17, 1.59)
Building & Grounds Cleaning & Maintenance	25	153.7 (99.9, 236.6)	191.1 (169.8, 215)	0.8 (0.51, 1.26)		10	S	11.5 (10.1, 13.1)	S		36	70.6 (49.8, 100.1)	77.8 (71.4, 84.7)	0.91 (0.63, 1.3)		61	32.5 (25, 42.4)	31.3 (29.1, 33.7)	1.04 (0.79, 1.37)		261	62.8 (55.3, 71.4)	40.2 (39.1, 41.4)	1.56 (1.37, 1.78)
Business & Financial Operations	<10	S	191.1 (169.8, 215)	S		<10	S	11.5 (10.1, 13.1)	S		<10	S	77.8 (71.4, 84.7)	S		<10	S	31.3 (29.1, 33.7)	S		64	9.8 (7.4, 12.8)	40.2 (39.1, 41.4)	0.24 (0.18, 0.32)
Community & Social Services	<10	S	191.1 (169.8, 215)	S		0	S	11.5 (10.1, 13.1)	S		11	S	77.8 (71.4, 84.7)	S		<10	S	31.3 (29.1, 33.7)	S		23	15.7 (10, 24.5)	40.2 (39.1, 41.4)	0.39 (0.25, 0.61)
Computer & Mathematical	0	S	191.1 (169.8, 215)	S		<10	S	11.5 (10.1, 13.1)	S		<10	S	77.8 (71.4, 84.7)	S		<10	S	31.3 (29.1, 33.7)	S		107	11 (9, 13.5)	40.2 (39.1, 41.4)	0.27 (0.22, 0.34)
Construction & Extraction	78	407.4 (317.1, 523.5)	191.1 (169.8, 215)	2.13 (1.62, 2.81)		23	40.3 (26, 62.5)	11.5 (10.1, 13.1)	3.52 (2.23, 5.57)		115	294.1 (239.1, 361.6)	77.8 (71.4, 84.7)	3.78 (3.02, 4.73)		238	65 (55.7, 75.8)	31.3 (29.1, 33.7)	2.07 (1.75, 2.46)		1581	117 (111.1, 123.3)	40.2 (39.1, 41.4)	2.91 (2.74, 3.09)
Education, Training, & Library	<10	S	191.1 (169.8, 215)	S		0	S	11.5 (10.1, 13.1)	S		<10	S	77.8 (71.4, 84.7)	S		<10	S	31.3 (29.1, 33.7)	S		30	6.5 (4.5, 9.5)	40.2 (39.1, 41.4)	0.16 (0.11, 0.24)
Farming, Fishing, & Forestry	66	474.2 (362.9, 619.8)	191.1 (169.8, 215)	2.48 (1.85, 3.33)		<10	S	11.5 (10.1, 13.1)	S		10	S	77.8 (71.4, 84.7)	S		55	19.8 (15, 26.2)	31.3 (29.1, 33.7)	0.63 (0.47, 0.85)		211	175.2 (151.4, 202.8)	40.2 (39.1, 41.4)	4.36 (3.75, 5.05)
Food Preparation & Serving	17	S	191.1 (169.8, 215)	S		40	41.8 (29.8, 58.7)	11.5 (10.1, 13.1)	3.65 (2.54, 5.25)		77	206.9 (158.7, 269.6)	77.8 (71.4, 84.7)	2.66 (2.01, 3.51)		88	42.1 (33.3, 53.2)	31.3 (29.1, 33.7)	1.34 (1.05, 1.72)		438	127 (113.3, 142.4)	40.2 (39.1, 41.4)	3.16 (2.81, 3.55)
Healthcare & Technical	<10	S	191.1 (169.8, 215)	S		<10	S	11.5 (10.1, 13.1)	S		<10	S	77.8 (71.4, 84.7)	S		<10	S	31.3 (29.1, 33.7)	S		66	18.3 (13.8, 24.1)	40.2 (39.1, 41.4)	0.45 (0.34, 0.6)
Healthcare Support	<10	S	191.1 (169.8, 215)	S		<10	S	11.5 (10.1, 13.1)	S		<10	S	77.8 (71.4, 84.7)	S		<10	S	31.3 (29.1, 33.7)	S		37	37.8 (26.9, 53.1)	40.2 (39.1, 41.4)	0.94 (0.67, 1.32)
Installation, Maintenance, & Repair	17	S	191.1 (169.8, 215)	S		15	S	11.5 (10.1, 13.1)	S		27	76.6 (50.7, 115.8)	77.8 (71.4, 84.7)	0.98 (0.65, 1.5)		42	37.7 (26.7, 53.1)	31.3 (29.1, 33.7)	1.2 (0.85, 1.71)		493	57.2 (52.2, 62.7)	40.2 (39.1, 41.4)	1.42 (1.29, 1.57)
Legal	0	S	191.1 (169.8, 215)	S		<10	S	11.5 (10.1, 13.1)	S		<10	S	77.8 (71.4, 84.7)	S		<10	S	31.3 (29.1, 33.7)	S		11	S	40.2 (39.1, 41.4)	S
Life, Physical, & Social Science	<10	S	191.1 (169.8, 215)	S		<10	S	11.5 (10.1, 13.1)	S		<10	S	77.8 (71.4, 84.7)	S		<10	S	31.3 (29.1, 33.7)	S		43	25.1 (18.3, 34.4)	40.2 (39.1, 41.4)	0.62 (0.45, 0.86)
Management	<10	S	191.1 (169.8, 215)	S		13	S	11.5 (10.1, 13.1)	S		24	37.2 (23, 59.9)	77.8 (71.4, 84.7)	0.48 (0.29, 0.78)		40	23.1 (16.4, 32.6)	31.3 (29.1, 33.7)	0.74 (0.52, 1.05)		314	16.6 (14.5, 19.1)	40.2 (39.1, 41.4)	0.41 (0.36, 0.48)
Office & Administrative Support	<10	S	191.1 (169.8, 215)	S		10	S	11.5 (10.1, 13.1)	S		31	41.5 (28.2, 61)	77.8 (71.4, 84.7)	0.53 (0.36, 0.79)		17	S	31.3 (29.1, 33.7)	S		144	19.2 (16.2, 22.7)	40.2 (39.1, 41.4)	0.48 (0.4, 0.57)
Personal Care & Service	12	S	191.1 (169.8, 215)	S		<10	S	11.5 (10.1, 13.1)	S		<10	S	77.8 (71.4, 84.7)	S		14	S	31.3 (29.1, 33.7)	S		105	81.1 (66.3, 99.1)	40.2 (39.1, 41.4)	2.02 (1.64, 2.47)
Production	15	S	191.1 (169.8, 215)	S		17	S	11.5 (10.1, 13.1)	S		33	63.8 (44.3, 91.9)	77.8 (71.4, 84.7)	0.82 (0.56, 1.19)		53	25.7 (19.3, 34.1)	31.3 (29.1, 33.7)	0.82 (0.61, 1.1)		387	41.8 (37.7, 46.4)	40.2 (39.1, 41.4)	1.04 (0.93, 1.16)
Protective Service	13	S	191.1 (169.8, 215)	S		<10	S	11.5 (10.1, 13.1)	S		25	70 (45.8, 107.2)	77.8 (71.4, 84.7)	0.9 (0.58, 1.39)		<10	S	31.3 (29.1, 33.7)	S		64	16 (12.4, 20.6)	40.2 (39.1, 41.4)	0.4 (0.31, 0.51)
Sales & Related	10	S	191.1 (169.8, 215)	S		17	S	11.5 (10.1, 13.1)	S		41	71.7 (51, 100.7)	77.8 (71.4, 84.7)	0.92 (0.65, 1.31)		39	29.2 (20.3, 41.8)	31.3 (29.1, 33.7)	0.93 (0.64, 1.35)		397	32.8 (29.6, 36.3)	40.2 (39.1, 41.4)	0.81 (0.73, 0.9)
Transportation & Material Moving	37	194.3 (135.6, 278.4)	191.1 (169.8, 215)	1.02 (0.7, 1.48)		41	26.3 (19, 36.3)	11.5 (10.1, 13.1)	2.3 (1.62, 3.25)		136	83.8 (70.2, 100)	77.8 (71.4, 84.7)	1.08 (0.89, 1.31)		114	33.1 (27.2, 40.2)	31.3 (29.1, 33.7)	1.06 (0.86, 1.3)		640	48.4 (44.6, 52.6)	40.2 (39.1, 41.4)	1.2 (1.1, 1.31)
S= Suppressed due to RSE > 25%

## Sheet: Table S5
Table S5. Age-adjusted suicide rates among female workers in Washington State stratified by industry group and race/ethnicity, 2014–2023.
	American Indian/Alaskan Native (AI/AN) Females					Asian/Pacific Islander (API) Females					Black Females					Hispanic Females					White Females
Industry group	No. suicides	Rate per 100,000 AI/AN female workers (95% CI), specific industry group	Rate per 100,000 AI/AN female workers (95% CI), all workers combined	Rate Ratio (95% CI)		No. suicides	Rate per 100,000 API female workers (95% CI), specific industry group	Rate per 100,000 API female workers (95% CI), all workers combined	Rate Ratio (95% CI)		No. suicides	Rate per 100,000 black female workers (95% CI), specific industry group	Rate per 100,000 black female workers (95% CI), all workers combined	Rate Ratio (95% CI)		No. suicides	Rate per 100,000 hispanic female workers (95% CI), specific industry group	Rate per 100,000 hispanic female workers (95% CI), all workers combined	Rate Ratio (95% CI)		No. suicides	Rate per 100,000 white female workers (95% CI), specific industry group	Rate per 100,000 white female workers (95% CI), all workers combined	Rate Ratio (95% CI)
Accommodation & Food Services	<10	S	30.1 (22.7, 39.9)	S		14	S	6.2 (5.2, 7.4)	S		<10	S	7.5 (5.6, 10.1)	S		18	7 (3.8, 12.8)	4.5 (3.7, 5.6)	1.54 (0.81, 2.92)		125	18.1 (14.9, 22)	10.4 (9.8, 11)	1.74 (1.42, 2.13)
Admininstration, Support, Waste Management, & Remediation	<10	S	30.1 (22.7, 39.9)	S		<10	S	6.2 (5.2, 7.4)	S		<10	S	7.5 (5.6, 10.1)	S		<10	S	4.5 (3.7, 5.6)	S		39	9.1 (6.6, 12.7)	10.4 (9.8, 11)	0.88 (0.63, 1.23)
Agriculture, Forestry, Fishing & Hunting	<10	S	30.1 (22.7, 39.9)	S		<10	S	6.2 (5.2, 7.4)	S		0	S	7.5 (5.6, 10.1)	S		<10	S	4.5 (3.7, 5.6)	S		17	S	10.4 (9.8, 11)	S
Arts, Entertainment, & Recreation	<10	S	30.1 (22.7, 39.9)	S		<10	S	6.2 (5.2, 7.4)	S		<10	S	7.5 (5.6, 10.1)	S		<10	S	4.5 (3.7, 5.6)	S		52	16.3 (12.3, 21.7)	10.4 (9.8, 11)	1.57 (1.17, 2.1)
Construction	<10	S	30.1 (22.7, 39.9)	S		<10	S	6.2 (5.2, 7.4)	S		<10	S	7.5 (5.6, 10.1)	S		0	S	4.5 (3.7, 5.6)	S		27	10.5 (7, 15.7)	10.4 (9.8, 11)	1.01 (0.67, 1.52)
Education	<10	S	30.1 (22.7, 39.9)	S		<10	S	6.2 (5.2, 7.4)	S		<10	S	7.5 (5.6, 10.1)	S		<10	S	4.5 (3.7, 5.6)	S		97	4.9 (4, 6.1)	10.4 (9.8, 11)	0.47 (0.38, 0.59)
Finance & Insurance	0	S	30.1 (22.7, 39.9)	S		<10	S	6.2 (5.2, 7.4)	S		<10	S	7.5 (5.6, 10.1)	S		<10	S	4.5 (3.7, 5.6)	S		52	9.1 (6.8, 12.1)	10.4 (9.8, 11)	0.87 (0.65, 1.17)
Health Care & Social Assistance	<10	S	30.1 (22.7, 39.9)	S		28	S	6.2 (5.2, 7.4)	S		15	S	7.5 (5.6, 10.1)	S		30	7.4 (5, 10.9)	4.5 (3.7, 5.6)	1.62 (1.04, 2.54)		320	11.9 (10.7, 13.3)	10.4 (9.8, 11)	1.15 (1.01, 1.3)
Information	0	S	30.1 (22.7, 39.9)	S		<10	S	6.2 (5.2, 7.4)	S		<10	S	7.5 (5.6, 10.1)	S		<10	S	4.5 (3.7, 5.6)	S		26	11.3 (7.5, 17.1)	10.4 (9.8, 11)	1.09 (0.72, 1.65)
Manufacturing	<10	S	30.1 (22.7, 39.9)	S		<10	S	6.2 (5.2, 7.4)	S		<10	S	7.5 (5.6, 10.1)	S		<10	S	4.5 (3.7, 5.6)	S		61	8.9 (6.8, 11.6)	10.4 (9.8, 11)	0.85 (0.65, 1.13)
Management of Companies & Enterprises	0	S	30.1 (22.7, 39.9)	S		0	S	6.2 (5.2, 7.4)	S		0	S	7.5 (5.6, 10.1)	S		0	S	4.5 (3.7, 5.6)	S		0	S	10.4 (9.8, 11)	S
Mining, Oil & Gas	0	S	30.1 (22.7, 39.9)	S		0	S	6.2 (5.2, 7.4)	S		0	S	7.5 (5.6, 10.1)	S		<10	S	4.5 (3.7, 5.6)	S		0	S	10.4 (9.8, 11)	S
Other Services (except Public Admininstration)	<10	S	30.1 (22.7, 39.9)	S		<10	S	6.2 (5.2, 7.4)	S		<10	S	7.5 (5.6, 10.1)	S		<10	S	4.5 (3.7, 5.6)	S		98	13.6 (11.1, 16.7)	10.4 (9.8, 11)	1.31 (1.06, 1.61)
Professional, Scientific, & Technical Services	0	S	30.1 (22.7, 39.9)	S		19	S	6.2 (5.2, 7.4)	S		<10	S	7.5 (5.6, 10.1)	S		<10	S	4.5 (3.7, 5.6)	S		102	9.4 (7.7, 11.5)	10.4 (9.8, 11)	0.9 (0.73, 1.12)
Public Administration	<10	S	30.1 (22.7, 39.9)	S		<10	S	6.2 (5.2, 7.4)	S		<10	S	7.5 (5.6, 10.1)	S		0	S	4.5 (3.7, 5.6)	S		65	9.9 (7.4, 13.3)	10.4 (9.8, 11)	0.95 (0.71, 1.28)
Real Estate, Rental, & Lease	<10	S	30.1 (22.7, 39.9)	S		<10	S	6.2 (5.2, 7.4)	S		<10	S	7.5 (5.6, 10.1)	S		<10	S	4.5 (3.7, 5.6)	S		27	8.5 (5.7, 12.7)	10.4 (9.8, 11)	0.81 (0.54, 1.22)
Retail Trade	<10	S	30.1 (22.7, 39.9)	S		<10	S	6.2 (5.2, 7.4)	S		<10	S	7.5 (5.6, 10.1)	S		12	S	4.5 (3.7, 5.6)	S		171	11.1 (9.5, 13)	10.4 (9.8, 11)	1.07 (0.91, 1.26)
Transport & Warehouse	<10	S	30.1 (22.7, 39.9)	S		<10	S	6.2 (5.2, 7.4)	S		<10	S	7.5 (5.6, 10.1)	S		<10	S	4.5 (3.7, 5.6)	S		45	13.3 (9.6, 18.2)	10.4 (9.8, 11)	1.27 (0.92, 1.76)
Utilities	0	S	30.1 (22.7, 39.9)	S		<10	S	6.2 (5.2, 7.4)	S		0	S	7.5 (5.6, 10.1)	S		<10	S	4.5 (3.7, 5.6)	S		<10	S	10.4 (9.8, 11)	S
Wholesale Trade	0	S	30.1 (22.7, 39.9)	S		0	S	6.2 (5.2, 7.4)	S		0	S	7.5 (5.6, 10.1)	S		<10	S	4.5 (3.7, 5.6)	S		10	S	10.4 (9.8, 11)	S
S= Suppressed due to RSE > 25%

## Sheet: Table S6
Table S6. Age-adjusted drug overdose rates among female workers in Washington State stratified by industry group and race/ethnicity, 2014–2023.
	American Indian/Alaskan Native (AI/AN) Females					Asian/Pacific Islander (API) Females					Black Females					Hispanic Females					White Females
Industry group	No. drug overdoses	Rate per 100,000 AI/AN female workers (95% CI), specific industry group	Rate per 100,000 AI/AN female workers (95% CI), all workers combined	Rate Ratio (95% CI)		No. drug overdoses	Rate per 100,000 API female workers (95% CI), specific industry group	Rate per 100,000 API female workers (95% CI), all workers combined	Rate Ratio (95% CI)		No. drug overdoses	Rate per 100,000 black female workers (95% CI), specific industry group	Rate per 100,000 black female workers (95% CI), all workers combined	Rate Ratio (95% CI)		No. drug overdoses	Rate per 100,000 hispanic female workers (95% CI), specific industry group	Rate per 100,000 hispanic female workers (95% CI), all workers combined	Rate Ratio (95% CI)		No. drug overdoses	Rate per 100,000 white female workers (95% CI), specific industry group	Rate per 100,000 white female workers (95% CI), all workers combined	Rate Ratio (95% CI)
Accommodation & Food Services	23	238.4 (143.7, 395.3)	107.6 (92.4, 125.2)	2.22 (1.31, 3.76)		13	S	3.9 (3.1, 4.9)	S		17	S	26.8 (22.9, 31.3)	S		29	15.3 (9.2, 25.3)	8 (6.8, 9.4)	1.91 (1.12, 3.24)		367	56.7 (50.7, 63.5)	18.2 (17.5, 19)	3.12 (2.77, 3.52)
Admininstration, Support, Waste Management, & Remediation	13	S	107.6 (92.4, 125.2)	S		<10	S	3.9 (3.1, 4.9)	S		<10	S	26.8 (22.9, 31.3)	S		<10	S	8 (6.8, 9.4)	S		89	21.1 (17, 26.1)	18.2 (17.5, 19)	1.16 (0.93, 1.44)
Agriculture, Forestry, Fishing & Hunting	15	S	107.6 (92.4, 125.2)	S		<10	S	3.9 (3.1, 4.9)	S		0	S	26.8 (22.9, 31.3)	S		<10	S	8 (6.8, 9.4)	S		18	15.5 (9.3, 25.7)	18.2 (17.5, 19)	0.85 (0.51, 1.42)
Arts, Entertainment, & Recreation	28	220.4 (143, 339.9)	107.6 (92.4, 125.2)	2.05 (1.3, 3.24)		<10	S	3.9 (3.1, 4.9)	S		<10	S	26.8 (22.9, 31.3)	S		<10	S	8 (6.8, 9.4)	S		82	26.2 (20.9, 32.8)	18.2 (17.5, 19)	1.44 (1.14, 1.81)
Construction	10	S	107.6 (92.4, 125.2)	S		<10	S	3.9 (3.1, 4.9)	S		<10	S	26.8 (22.9, 31.3)	S		<10	S	8 (6.8, 9.4)	S		76	26.1 (20.7, 33.1)	18.2 (17.5, 19)	1.44 (1.13, 1.83)
Education	<10	S	107.6 (92.4, 125.2)	S		<10	S	3.9 (3.1, 4.9)	S		<10	S	26.8 (22.9, 31.3)	S		<10	S	8 (6.8, 9.4)	S		87	4.3 (3.4, 5.3)	18.2 (17.5, 19)	0.24 (0.19, 0.29)
Finance & Insurance	<10	S	107.6 (92.4, 125.2)	S		<10	S	3.9 (3.1, 4.9)	S		<10	S	26.8 (22.9, 31.3)	S		<10	S	8 (6.8, 9.4)	S		75	12.8 (10.1, 16.1)	18.2 (17.5, 19)	0.7 (0.55, 0.89)
Health Care & Social Assistance	29	82.7 (56.1, 122)	107.6 (92.4, 125.2)	0.77 (0.51, 1.17)		18	4.6 (2.7, 7.6)	3.9 (3.1, 4.9)	1.16 (0.67, 2.02)		47	21.6 (15.9, 29.3)	26.8 (22.9, 31.3)	0.81 (0.57, 1.14)		37	9 (6.4, 12.8)	8 (6.8, 9.4)	1.12 (0.76, 1.65)		592	22.1 (20.3, 24)	18.2 (17.5, 19)	1.21 (1.11, 1.33)
Information	0	S	107.6 (92.4, 125.2)	S		<10	S	3.9 (3.1, 4.9)	S		<10	S	26.8 (22.9, 31.3)	S		<10	S	8 (6.8, 9.4)	S		27	11.6 (7.8, 17.4)	18.2 (17.5, 19)	0.64 (0.43, 0.96)
Manufacturing	10	S	107.6 (92.4, 125.2)	S		<10	S	3.9 (3.1, 4.9)	S		<10	S	26.8 (22.9, 31.3)	S		<10	S	8 (6.8, 9.4)	S		115	15.9 (13.2, 19.3)	18.2 (17.5, 19)	0.88 (0.72, 1.07)
Management of Companies & Enterprises	0	S	107.6 (92.4, 125.2)	S		0	S	3.9 (3.1, 4.9)	S		0	S	26.8 (22.9, 31.3)	S		<10	S	8 (6.8, 9.4)	S		<10	S	18.2 (17.5, 19)	S
Mining, Oil & Gas	0	S	107.6 (92.4, 125.2)	S		0	S	3.9 (3.1, 4.9)	S		0	S	26.8 (22.9, 31.3)	S		0	S	8 (6.8, 9.4)	S		0	S	18.2 (17.5, 19)	S
Other Services (except Public Admininstration)	11	S	107.6 (92.4, 125.2)	S		<10	S	3.9 (3.1, 4.9)	S		17	S	26.8 (22.9, 31.3)	S		17	S	8 (6.8, 9.4)	S		157	21.9 (18.7, 25.7)	18.2 (17.5, 19)	1.21 (1.02, 1.42)
Professional, Scientific, & Technical Services	<10	S	107.6 (92.4, 125.2)	S		<10	S	3.9 (3.1, 4.9)	S		<10	S	26.8 (22.9, 31.3)	S		<10	S	8 (6.8, 9.4)	S		105	9.5 (7.8, 11.5)	18.2 (17.5, 19)	0.52 (0.43, 0.64)
Public Administration	12	S	107.6 (92.4, 125.2)	S		<10	S	3.9 (3.1, 4.9)	S		12	S	26.8 (22.9, 31.3)	S		<10	S	8 (6.8, 9.4)	S		56	7.5 (5.5, 10.2)	18.2 (17.5, 19)	0.41 (0.3, 0.56)
Real Estate, Rental, & Lease	<10	S	107.6 (92.4, 125.2)	S		0	S	3.9 (3.1, 4.9)	S		<10	S	26.8 (22.9, 31.3)	S		<10	S	8 (6.8, 9.4)	S		37	11.5 (8.2, 16.3)	18.2 (17.5, 19)	0.63 (0.45, 0.9)
Retail Trade	17	S	107.6 (92.4, 125.2)	S		10	S	3.9 (3.1, 4.9)	S		24	38.9 (24.7, 61.2)	26.8 (22.9, 31.3)	1.45 (0.9, 2.35)		36	16.4 (10.8, 24.9)	8 (6.8, 9.4)	2.04 (1.3, 3.19)		351	23.4 (21, 26)	18.2 (17.5, 19)	1.28 (1.15, 1.44)
Transport & Warehouse	<10	S	107.6 (92.4, 125.2)	S		<10	S	3.9 (3.1, 4.9)	S		<10	S	26.8 (22.9, 31.3)	S		<10	S	8 (6.8, 9.4)	S		89	23.8 (19.1, 29.6)	18.2 (17.5, 19)	1.31 (1.05, 1.63)
Utilities	0	S	107.6 (92.4, 125.2)	S		0	S	3.9 (3.1, 4.9)	S		0	S	26.8 (22.9, 31.3)	S		0	S	8 (6.8, 9.4)	S		<10	S	18.2 (17.5, 19)	S
Wholesale Trade	0	S	107.6 (92.4, 125.2)	S		0	S	3.9 (3.1, 4.9)	S		0	S	26.8 (22.9, 31.3)	S		<10	S	8 (6.8, 9.4)	S		16	S	18.2 (17.5, 19)	S
S= Suppressed due to RSE > 25%

## Sheet: Table S7
Table S7. Age-adjusted suicide rates among male workers in Washington State stratified by industry group and race/ethnicity, 2014–2023.
	American Indian/Alaskan Native (AI/AN) Males					Asian/Pacific Islander (API) Males					Black Males					Hispanic Males					White Males
Industry group	No. suicides	Rate per 100,000 AI/AN male workers (95% CI), specific industry group	Rate per 100,000 AI/AN male workers (95% CI), all workers combined	Rate Ratio (95% CI)		No. suicides	Rate per 100,000 API male workers (95% CI), specific industry group	Rate per 100,000 API male workers (95% CI), all workers combined	Rate Ratio (95% CI)		No. suicides	Rate per 100,000 black male workers (95% CI), specific industry group	Rate per 100,000 black male workers (95% CI), all workers combined	Rate Ratio (95% CI)		No. suicides	Rate per 100,000 hispanic male workers (95% CI), specific industry group	Rate per 100,000 hispanic male workers (95% CI), all workers combined	Rate Ratio (95% CI)		No. suicides	Rate per 100,000 white male workers (95% CI), specific industry group	Rate per 100,000 white male workers (95% CI), all workers combined	Rate Ratio (95% CI)
Accommodation & Food Services	<10	S	76.9 (64.5, 91.7)	S		32	24.4 (16.8, 35.5)	15.3 (13.6, 17.2)	1.6 (1.08, 2.37)		23	48.3 (28.9, 80.6)	25.2 (21.8, 29.2)	1.91 (1.12, 3.26)		35	11.9 (7.9, 17.9)	17.8 (16.2, 19.6)	0.67 (0.44, 1.02)		260	47 (40.8, 54)	34.1 (33.1, 35.2)	1.38 (1.19, 1.59)
Admininstration, Support, Waste Management, & Remediation	<10	S	76.9 (64.5, 91.7)	S		10	S	15.3 (13.6, 17.2)	S		14	S	25.2 (21.8, 29.2)	S		33	16.1 (11.2, 23.2)	17.8 (16.2, 19.6)	0.91 (0.62, 1.32)		219	38.1 (33.3, 43.7)	34.1 (33.1, 35.2)	1.12 (0.97, 1.28)
Agriculture, Forestry, Fishing & Hunting	22	122.8 (77.5, 194.6)	76.9 (64.5, 91.7)	1.6 (0.98, 2.61)		<10	S	15.3 (13.6, 17.2)	S		<10	S	25.2 (21.8, 29.2)	S		62	17.4 (13.4, 22.6)	17.8 (16.2, 19.6)	0.98 (0.74, 1.29)		145	52.4 (44.1, 62.2)	34.1 (33.1, 35.2)	1.53 (1.29, 1.83)
Arts, Entertainment, & Recreation	11	S	76.9 (64.5, 91.7)	S		<10	S	15.3 (13.6, 17.2)	S		<10	S	25.2 (21.8, 29.2)	S		12	S	17.8 (16.2, 19.6)	S		162	57.2 (48.6, 67.3)	34.1 (33.1, 35.2)	1.67 (1.42, 1.98)
Construction	24	118.5 (76, 184.7)	76.9 (64.5, 91.7)	1.54 (0.96, 2.48)		33	51.1 (35.3, 74.1)	15.3 (13.6, 17.2)	3.35 (2.27, 4.95)		31	66.4 (45.5, 97)	25.2 (21.8, 29.2)	2.64 (1.76, 3.96)		111	25.8 (20.8, 32.1)	17.8 (16.2, 19.6)	1.45 (1.14, 1.84)		1036	58.2 (54.7, 62.1)	34.1 (33.1, 35.2)	1.71 (1.59, 1.83)
Education	<10	S	76.9 (64.5, 91.7)	S		<10	S	15.3 (13.6, 17.2)	S		<10	S	25.2 (21.8, 29.2)	S		<10	S	17.8 (16.2, 19.6)	S		96	12.4 (10, 15.2)	34.1 (33.1, 35.2)	0.36 (0.29, 0.45)
Finance & Insurance	<10	S	76.9 (64.5, 91.7)	S		<10	S	15.3 (13.6, 17.2)	S		<10	S	25.2 (21.8, 29.2)	S		<10	S	17.8 (16.2, 19.6)	S		74	19.3 (15.2, 24.5)	34.1 (33.1, 35.2)	0.57 (0.44, 0.72)
Health Care & Social Assistance	<10	S	76.9 (64.5, 91.7)	S		10	S	15.3 (13.6, 17.2)	S		15	S	25.2 (21.8, 29.2)	S		21	26.1 (16.1, 42.2)	17.8 (16.2, 19.6)	1.47 (0.9, 2.4)		202	27 (23.4, 31.2)	34.1 (33.1, 35.2)	0.79 (0.68, 0.92)
Information	<10	S	76.9 (64.5, 91.7)	S		<10	S	15.3 (13.6, 17.2)	S		<10	S	25.2 (21.8, 29.2)	S		<10	S	17.8 (16.2, 19.6)	S		99	25.9 (21.1, 31.8)	34.1 (33.1, 35.2)	0.76 (0.62, 0.93)
Manufacturing	10	S	76.9 (64.5, 91.7)	S		46	18 (13.1, 24.6)	15.3 (13.6, 17.2)	1.18 (0.84, 1.64)		15	S	25.2 (21.8, 29.2)	S		50	17 (12.7, 22.8)	17.8 (16.2, 19.6)	0.96 (0.7, 1.3)		564	28.4 (26, 31.1)	34.1 (33.1, 35.2)	0.83 (0.76, 0.91)
Management of Companies & Enterprises	0	S	76.9 (64.5, 91.7)	S		0	S	15.3 (13.6, 17.2)	S		0	S	25.2 (21.8, 29.2)	S		0	S	17.8 (16.2, 19.6)	S		<10	S	34.1 (33.1, 35.2)	S
Mining, Oil & Gas	0	S	76.9 (64.5, 91.7)	S		0	S	15.3 (13.6, 17.2)	S		0	S	25.2 (21.8, 29.2)	S		<10	S	17.8 (16.2, 19.6)	S		21	70.2 (43.2, 113.9)	34.1 (33.1, 35.2)	2.06 (1.27, 3.34)
Other Services (except Public Admininstration)	10	S	76.9 (64.5, 91.7)	S		16	S	15.3 (13.6, 17.2)	S		<10	S	25.2 (21.8, 29.2)	S		29	30.7 (20.6, 45.7)	17.8 (16.2, 19.6)	1.73 (1.15, 2.6)		277	55.4 (49.1, 62.6)	34.1 (33.1, 35.2)	1.62 (1.43, 1.84)
Professional, Scientific, & Technical Services	<10	S	76.9 (64.5, 91.7)	S		42	12 (8.1, 17.8)	15.3 (13.6, 17.2)	0.79 (0.52, 1.18)		16	S	25.2 (21.8, 29.2)	S		12	S	17.8 (16.2, 19.6)	S		427	30.8 (27.7, 34.2)	34.1 (33.1, 35.2)	0.9 (0.81, 1.01)
Public Administration	18	65.5 (39.2, 109.6)	76.9 (64.5, 91.7)	0.85 (0.49, 1.47)		<10	S	15.3 (13.6, 17.2)	S		<10	S	25.2 (21.8, 29.2)	S		18	22.5 (13.4, 37.7)	17.8 (16.2, 19.6)	1.26 (0.75, 2.14)		201	26.5 (22.7, 30.9)	34.1 (33.1, 35.2)	0.78 (0.66, 0.91)
Real Estate, Rental, & Lease	<10	S	76.9 (64.5, 91.7)	S		<10	S	15.3 (13.6, 17.2)	S		<10	S	25.2 (21.8, 29.2)	S		<10	S	17.8 (16.2, 19.6)	S		79	27.8 (21.9, 35.2)	34.1 (33.1, 35.2)	0.81 (0.64, 1.03)
Retail Trade	<10	S	76.9 (64.5, 91.7)	S		34	13.2 (8.9, 19.4)	15.3 (13.6, 17.2)	0.86 (0.58, 1.3)		26	24 (15.5, 37)	25.2 (21.8, 29.2)	0.95 (0.6, 1.51)		32	11 (7.2, 17)	17.8 (16.2, 19.6)	0.62 (0.4, 0.97)		399	26.5 (23.9, 29.3)	34.1 (33.1, 35.2)	0.78 (0.7, 0.86)
Transport & Warehouse	11	S	76.9 (64.5, 91.7)	S		36	30.7 (21.4, 44)	15.3 (13.6, 17.2)	2.01 (1.37, 2.94)		33	29.5 (20, 43.4)	25.2 (21.8, 29.2)	1.17 (0.77, 1.77)		43	28.4 (20.7, 39.1)	17.8 (16.2, 19.6)	1.6 (1.15, 2.23)		374	43.4 (38.9, 48.3)	34.1 (33.1, 35.2)	1.27 (1.14, 1.42)
Utilities	<10	S	76.9 (64.5, 91.7)	S		<10	S	15.3 (13.6, 17.2)	S		0	S	25.2 (21.8, 29.2)	S		<10	S	17.8 (16.2, 19.6)	S		64	34.5 (25.8, 46.2)	34.1 (33.1, 35.2)	1.01 (0.75, 1.36)
Wholesale Trade	<10	S	76.9 (64.5, 91.7)	S		<10	S	15.3 (13.6, 17.2)	S		<10	S	25.2 (21.8, 29.2)	S		<10	S	17.8 (16.2, 19.6)	S		58	13.2 (10, 17.3)	34.1 (33.1, 35.2)	0.39 (0.29, 0.51)
S= Suppressed due to RSE > 25%

## Sheet: Table S8
Table S8. Age-adjusted drug overdose rates among male workers in Washington State stratified by industry group and race/ethnicity, 2014–2023.
	American Indian/Alaskan Native (AI/AN) Males					Asian/Pacific Islander (API) Males					Black Males					Hispanic Males					White Males
Industry group	No. drug overdoses	Rate per 100,000 AI/AN male workers (95% CI), specific industry group	Rate per 100,000 AI/AN male workers (95% CI), all workers combined	Rate Ratio (95% CI)		No. drug overdoses	Rate per 100,000 API male workers (95% CI), specific industry group	Rate per 100,000 API male workers (95% CI), all workers combined	Rate Ratio (95% CI)		No. drug overdoses	Rate per 100,000 black male workers (95% CI), specific industry group	Rate per 100,000 black male workers (95% CI), all workers combined	Rate Ratio (95% CI)		No. drug overdoses	Rate per 100,000 hispanic male workers (95% CI), specific industry group	Rate per 100,000 hispanic male workers (95% CI), all workers combined	Rate Ratio (95% CI)		No. drug overdoses	Rate per 100,000 white male workers (95% CI), specific industry group	Rate per 100,000 white male workers (95% CI), all workers combined	Rate Ratio (95% CI)
Accommodation & Food Services	20	209.3 (115.9, 378.2)	182.8 (162.1, 206.3)	1.14 (0.63, 2.09)		47	36 (26.5, 48.9)	11.4 (10, 13)	3.17 (2.27, 4.41)		86	227.1 (176.3, 292.7)	76.3 (69.9, 83.2)	2.98 (2.28, 3.89)		106	43.9 (35.4, 54.5)	30.9 (28.7, 33.4)	1.42 (1.13, 1.78)		514	99.3 (90, 109.6)	39.9 (38.8, 41.1)	2.49 (2.24, 2.76)
Admininstration, Support, Waste Management, & Remediation	18	236.9 (135.5, 414.2)	182.8 (162.1, 206.3)	1.3 (0.73, 2.29)		11	S	11.4 (10, 13)	S		46	75.9 (55.7, 103.4)	76.3 (69.9, 83.2)	1 (0.72, 1.37)		62	35.4 (27, 46.4)	30.9 (28.7, 33.4)	1.14 (0.86, 1.52)		298	52.1 (46.3, 58.5)	39.9 (38.8, 41.1)	1.3 (1.16, 1.47)
Agriculture, Forestry, Fishing & Hunting	73	434.8 (338, 559.2)	182.8 (162.1, 206.3)	2.38 (1.8, 3.14)		<10	S	11.4 (10, 13)	S		14	S	76.3 (69.9, 83.2)	S		68	19.4 (15.1, 25)	30.9 (28.7, 33.4)	0.63 (0.48, 0.82)		278	103.6 (91.4, 117.4)	39.9 (38.8, 41.1)	2.6 (2.28, 2.95)
Arts, Entertainment, & Recreation	23	171.6 (108.7, 270.8)	182.8 (162.1, 206.3)	0.94 (0.59, 1.5)		10	S	11.4 (10, 13)	S		46	334.5 (226.3, 494.3)	76.3 (69.9, 83.2)	4.38 (2.94, 6.54)		29	85.5 (56.7, 128.8)	30.9 (28.7, 33.4)	2.76 (1.82, 4.19)		198	72.1 (62.3, 83.5)	39.9 (38.8, 41.1)	1.81 (1.56, 2.1)
Construction	84	399.8 (316, 505.8)	182.8 (162.1, 206.3)	2.19 (1.68, 2.85)		28	38.3 (25.8, 56.8)	11.4 (10, 13)	3.36 (2.22, 5.1)		116	272.6 (222.1, 334.6)	76.3 (69.9, 83.2)	3.57 (2.86, 4.46)		257	65.3 (56.2, 75.7)	30.9 (28.7, 33.4)	2.11 (1.78, 2.49)		1752	96.8 (92.1, 101.7)	39.9 (38.8, 41.1)	2.43 (2.29, 2.57)
Education	<10	S	182.8 (162.1, 206.3)	S		0	S	11.4 (10, 13)	S		<10	S	76.3 (69.9, 83.2)	S		<10	S	30.9 (28.7, 33.4)	S		46	6 (4.4, 8.1)	39.9 (38.8, 41.1)	0.15 (0.11, 0.2)
Finance & Insurance	<10	S	182.8 (162.1, 206.3)	S		<10	S	11.4 (10, 13)	S		<10	S	76.3 (69.9, 83.2)	S		<10	S	30.9 (28.7, 33.4)	S		32	9.9 (6.6, 14.9)	39.9 (38.8, 41.1)	0.25 (0.17, 0.37)
Health Care & Social Assistance	<10	S	182.8 (162.1, 206.3)	S		<10	S	11.4 (10, 13)	S		24	27.9 (18, 43.5)	76.3 (69.9, 83.2)	0.37 (0.23, 0.57)		17	S	30.9 (28.7, 33.4)	S		164	22.1 (18.8, 25.8)	39.9 (38.8, 41.1)	0.55 (0.47, 0.65)
Information	0	S	182.8 (162.1, 206.3)	S		<10	S	11.4 (10, 13)	S		10	S	76.3 (69.9, 83.2)	S		<10	S	30.9 (28.7, 33.4)	S		63	17.5 (13.5, 22.8)	39.9 (38.8, 41.1)	0.44 (0.34, 0.57)
Manufacturing	17	S	182.8 (162.1, 206.3)	S		27	9.8 (6.5, 14.6)	11.4 (10, 13)	0.86 (0.56, 1.31)		54	59.4 (44.9, 78.7)	76.3 (69.9, 83.2)	0.78 (0.58, 1.05)		71	24.1 (18.9, 30.7)	30.9 (28.7, 33.4)	0.78 (0.6, 1)		549	28.2 (25.8, 30.8)	39.9 (38.8, 41.1)	0.71 (0.64, 0.78)
Management of Companies & Enterprises	0	S	182.8 (162.1, 206.3)	S		0	S	11.4 (10, 13)	S		0	S	76.3 (69.9, 83.2)	S		0	S	30.9 (28.7, 33.4)	S		0	S	39.9 (38.8, 41.1)	S
Mining, Oil & Gas	0	S	182.8 (162.1, 206.3)	S		0	S	11.4 (10, 13)	S		<10	S	76.3 (69.9, 83.2)	S		<10	S	30.9 (28.7, 33.4)	S		18	60.7 (35, 105.4)	39.9 (38.8, 41.1)	1.52 (0.88, 2.64)
Other Services (except Public Admininstration)	20	317.4 (185, 544.6)	182.8 (162.1, 206.3)	1.74 (1, 3.02)		16	S	11.4 (10, 13)	S		43	157.4 (112.9, 219.5)	76.3 (69.9, 83.2)	2.06 (1.46, 2.91)		51	64.3 (47.2, 87.8)	30.9 (28.7, 33.4)	2.08 (1.51, 2.86)		400	78.3 (70.7, 86.7)	39.9 (38.8, 41.1)	1.96 (1.76, 2.18)
Professional, Scientific, & Technical Services	<10	S	182.8 (162.1, 206.3)	S		16	S	11.4 (10, 13)	S		12	S	76.3 (69.9, 83.2)	S		14	S	30.9 (28.7, 33.4)	S		228	16.2 (14.1, 18.7)	39.9 (38.8, 41.1)	0.41 (0.35, 0.47)
Public Administration	17	S	182.8 (162.1, 206.3)	S		<10	S	11.4 (10, 13)	S		12	S	76.3 (69.9, 83.2)	S		<10	S	30.9 (28.7, 33.4)	S		76	10.4 (8, 13.4)	39.9 (38.8, 41.1)	0.26 (0.2, 0.34)
Real Estate, Rental, & Lease	<10	S	182.8 (162.1, 206.3)	S		<10	S	11.4 (10, 13)	S		<10	S	76.3 (69.9, 83.2)	S		<10	S	30.9 (28.7, 33.4)	S		65	22.7 (17.5, 29.5)	39.9 (38.8, 41.1)	0.57 (0.44, 0.74)
Retail Trade	<10	S	182.8 (162.1, 206.3)	S		21	8.5 (5.2, 13.9)	11.4 (10, 13)	0.75 (0.45, 1.24)		45	51.7 (37.5, 71.4)	76.3 (69.9, 83.2)	0.68 (0.49, 0.95)		50	22.8 (16.6, 31.5)	30.9 (28.7, 33.4)	0.74 (0.53, 1.03)		444	29.7 (26.9, 32.7)	39.9 (38.8, 41.1)	0.74 (0.67, 0.82)
Transport & Warehouse	14	S	182.8 (162.1, 206.3)	S		26	20.8 (13.7, 31.4)	11.4 (10, 13)	1.82 (1.18, 2.82)		81	70.7 (55.4, 90.2)	76.3 (69.9, 83.2)	0.93 (0.72, 1.2)		34	23.5 (16.3, 33.9)	30.9 (28.7, 33.4)	0.76 (0.52, 1.1)		347	40.2 (35.9, 45)	39.9 (38.8, 41.1)	1.01 (0.9, 1.13)
Utilities	0	S	182.8 (162.1, 206.3)	S		0	S	11.4 (10, 13)	S		<10	S	76.3 (69.9, 83.2)	S		<10	S	30.9 (28.7, 33.4)	S		32	18.5 (12, 28.5)	39.9 (38.8, 41.1)	0.46 (0.3, 0.71)
Wholesale Trade	<10	S	182.8 (162.1, 206.3)	S		<10	S	11.4 (10, 13)	S		<10	S	76.3 (69.9, 83.2)	S		15	S	30.9 (28.7, 33.4)	S		60	13.8 (10.6, 18.1)	39.9 (38.8, 41.1)	0.35 (0.26, 0.45)
S= Suppressed due to RSE > 25%
